# Supplementary material for: Pronated foot and reactive balance: A preliminary comparative study of older women
Source: PLoS One. 2025 Sep 16;20(9):e0331928. doi: 10.1371/journal.pone.0331928 (PMC12440220; doi:10.1371/journal.pone.0331928)
Supplement: S1 Dataset — (XLSX) [file pone.0331928.s001.xlsx]

## Sheet: Sheet1
Group		COM displacement	Reaction time
control		465.64	2.63
control		522.03	1.22
control		432.83	1.68
control		418.96	1.34
control		567.24	2.86
control		486.27	2.13
control		500.05	1.67
control		520.16	2.01
control		460.1	2.01
control		503.67	2.25
control		446.23	2.01
control		501.81	2.12
control		443.74	1.76
control		512.45	1.98
control		507.23	2.03
control		517.28	3.02
pronated foot		511.32	2.65
pronated foot		487.86	1.96
pronated foot		499.39	2.12
pronated foot		536.7	2.78
pronated foot		512.65	2.14
pronated foot		475.26	1.89
pronated foot		510.31	2.65
pronated foot		504.4	2.43
pronated foot		463.12	2.77
pronated foot		493.83	2.14
pronated foot		505.56	2.56
pronated foot		459.45	1.88
pronated foot		502.11	2.58
pronated foot		547.06	3.43
pronated foot		476.57	1.97
pronated foot		489.51	2.86
